# Supplementary material for: Comprehensive Analysis of Small RNA Modifications in Arabidopsis thaliana and Their Dynamics During Seed Germination
Source: Metabolites. 2025 May 10;15(5):319. doi: 10.3390/metabo15050319 (PMC12113266; doi:10.3390/metabo15050319)
Supplement: Supplementary file 1 [file metabolites-15-00319-s001.zip]

Archive with 1 entries (1 files):
- metabolites-3601466-supplementary.pdf
